# Supplementary material for: Near-complete telomere-to-telomere de novo genome assembly in Egyptian clover (Trifolium alexandrinum)
Source: DNA Res. 2024 Dec 18;32(1):dsae036. doi: 10.1093/dnares/dsae036 (PMC11747361; doi:10.1093/dnares/dsae036)
Supplement: dsae036_suppl_Supplementary_Tables [file dsae036_suppl_supplementary_tables.xlsx]

## Sheet: TableS1
Supplementally Table S1. Repetitive sequences in TalH_r1.0 and TalF_r1.0.
			TalH_r1.0		TalF_r1.0
			Repeat length (bp)	%	Repeat length (bp)	%
Retroelements	SINEs:		7396341	0.0135	3517167	0.0066
	Penelope:		6576	0	5372	0
	LINEs:	CRE/SLACS	838239	0.0015	497359	0.0009
		L2/CR1/Rex	419422	0.0008	71684	0.0001
		R1/LOA/Jockey	45740	0.0001	139	0
		R2/R4/NeSL	137669	0.0003	92267	0.0002
		RTE/Bov-B	314888	0.0006	362100	0.0007
		L1/CIN4	15534461	0.0284	18428353	0.0344
	LTR elements:	BEL/Pao	530228	0.001	4658	0
		Ty1/Copia	57968262	0.1058	59512417	0.111
		Gypsy/DIRS1	91845994	0.1677	94446311	0.1761
		Retroviral	364071	0.0007	303603	0.0006
DNA transposons	hobo-Activator		23374750	0.0427	7598540	0.0142
	Tc1-IS630-Pogo		3098180	0.0057	3648452	0.0068
	En-Spm		0	0	0	0
	MULE-MuDR		14611589	0.0267	9077164	0.0169
	PiggyBac		541	0	544	0
	Tourist/Harbinger		4093577	0.0075	3202333	0.006
Rolling-circles			5068277	0.0093	6186157	0.0115
Unclassified			80181956	0.1464	85493008	0.1594
Small RNA			31310953	0.0572	32997055	0.0615
Satellites			58102	0.0001	34055	0.0001
Simple repeats			4753609	0.0087	4692227	0.0088
Low complexity			1063425	0.0019	961623	0.0018
Total			354209318	0.6467	342851329	0.6393

## Sheet: TableS2
Supplementally Table S2. The number of reads and mapping rate of ddRAD-Seq.
Sample name	mapping rate	number of reads		Sample name	mapping rate	number of reads
Eh001	73.68	6710528		Ef001	95.72	4399594
Eh002	75.85	7514084		Ef002	95.92	5818308
Eh003	75.12	7739160		Ef003	94.56	6115702
Eh004	66.74	7415482		Ef004	94.22	5140976
Eh005	76	7956916		Ef005	94.31	5364042
Eh006	70.98	6646502		Ef006	96.75	5835604
Eh007	71.07	7544492		Ef007	94.74	5730814
Eh008	67.15	5853098		Ef008	94.23	3420290
Eh009	74.15	5573824		Ef009	94.73	6290202
Eh010	76.31	6497666		Ef010	94.42	4967210
Eh011	74	7149262		Ef011	95.4	4792102
Eh012	78.59	6951658		Ef012	96.39	4872742
Eh013	71.17	7364434		Ef013	95.18	5375168
Eh014	73.63	6491850		Ef014	95.22	4983884
Eh015	66.04	7061078		Ef015	96.8	3406402
Eh016	71.06	5704188		Ef016	95.05	5711758
Eh017	79.44	5615822		Ef017	95.27	5059984
Eh018	82.3	6731248		Ef018	95.77	4897616
Eh019	76.8	7037092		Ef019	94.03	5197034
Eh020	72.31	7159438		Ef020	95.36	4753388
Eh021	78.42	7363672		Ef021	95.03	5993766
Eh022	75.69	6668172		Ef022	96	6012606
Eh023	74.68	7767900		Ef023	95.22	4441636
Eh024	66.19	5893486		Ef024	95.17	5760868
Eh025	65.21	5918866		Ef025	94.04	5288146
Eh026	64.95	6886898		Ef026	94.83	5238938
Eh027	72.17	7076660		Ef027	94.94	5107326
Eh028	78.76	6856084		Ef028	94.3	4410018
Eh029	82.28	6340308		Ef029	95.28	5705556
Eh030	67.93	6616282		Ef030	94.73	5458458
Eh031	61.41	7160034		Ef031	91.38	3471616
Eh032	71.64	4013500		Ef032	94.94	5381032
Eh033	83.87	5227840		Ef033	94.58	69244
Eh034	78.26	6586298		Ef034	95.02	4483036
Eh035	72.19	7267554		Ef035	95.28	5402442
Eh036	78.65	6495384		Ef036	94.98	4328892
Eh037	72.4	7045784		Ef037	94.67	5179830
Eh038	85.87	6384096		Ef038	94.84	5300180
Eh039	83.86	6525300		Ef039	94.77	3220208
Eh040	69.37	5078854		Ef040	81.38	90958
Eh041	77.1	5563724		Ef041	95.77	4543622
Eh042	72.74	5971348		Ef042	95.43	4916486
Eh043	80.67	6434802		Ef043	95.72	4577646
Eh044	76.68	5836518		Ef044	95.7	4738284
Eh045	67.2	5856132		Ef045	95.56	5803306
Eh046	86.91	5784064		Ef046	94.58	5292668
Eh047	71.4	6487662		Ef047	96.19	3967168
Eh048	61.93	5634476		Ef048	93.21	81734
Eh049	77.81	5436696		Ef049	95.54	4923198
Eh050	73.46	6244606		Ef050	95.37	4543260
Eh051	70.27	6833192		Ef051	95.39	4754780
Eh052	80.68	6377354		Ef052	95.7	4391950
Eh053	75.48	7070306		Ef053	95.66	5586714
Eh054	64.29	7603796		Ef054	95.43	5362468
Eh055	74.27	8225292		Ef055	95.3	4584514
Eh056	71.66	4690760		Ef056	81.58	82508
Eh057	72.03	6132166		Ef057	95.75	5021300
Eh058	76.62	6939066		Ef058	95.37	4795036
Eh059	72.15	6952086		Ef059	95.62	4329836
Eh060	75.6	6949630		Ef060	95.75	5277496
Eh061	84.94	6756648		Ef061	95.37	5495168
Eh062	79.81	6627122		Ef062	95.66	4229916
Eh063	77.25	7522094		Ef063	95.45	5747616
Eh064	71.94	6103730		Ef064	95.59	4825086
Eh065	71.85	6071108		Ef065	95.39	5044866
Eh066	78.81	7225284		Ef066	95.27	5377828
Eh067	74.95	8271072		Ef067	96.36	4829006
Eh068	68.59	7821098		Ef068	95.5	5714418
Eh069	82.28	7440284		Ef069	95.28	5564428
Eh070	83.42	7498134		Ef070	95.35	3972902
Eh071	71.35	8264388		Ef071	95.62	5663154
Eh072	83.47	5924720		Ef072	95.48	4107378
Eh073	67.73	6405466		Ef073	92.78	4550402
Eh074	79.17	6828204		Ef074	96.54	4716744
Eh075	74.29	8465104		Ef075	95.56	4988862
Eh076	72.79	7708544		Ef076	95.04	3830770
Eh077	68.19	7116076		Ef077	95.68	5310830
Eh078	74.28	7084384		Ef078	95.28	4454102
Eh079	68.55	8197052		Ef079	95.47	4738778
Eh080	73.99	6638580		Ef080	96.08	5451850
Eh081	70.85	5710202		Ef081	95.88	4800306
Eh082	67.46	6655634		Ef082	94.57	5830786
Eh083	71.23	7512878		Ef083	95.38	5575494
Eh084	70.6	7222348		Ef084	94.63	52188
Eh085	78.93	6406814		Ef085	95.24	5503514
Eh086	64.47	7138612		Ef086	95.05	5471598
Eh087	73.43	6821784		Ef087	94.86	5475394
Eh088	70.49	5158464		Ef088	95.53	5482692
Eh089	75.1	11560532		Ef089	95.65	5091198
Eh090	68.67	7533930		Ef090	95.33	4972824
Eh091	65.05	7490664		Ef091	94.68	6094272
Eh092	66.15	6523620		Ef092	96.53	4255342
Eh093	75.64	7345100		Ef093	95.78	5607064
Eh094	70.11	7481630		Ef094	94.75	5762122
Eh095	69.12	7225338		Ef095	94.87	5809836
Eh096	72.59	5819286		Ef096	95.25	4929900
Eh097	77.07	6829218		Ef097	93.12	3283450
Eh098	73.75	6841076		Ef098	95.05	4773362
Eh099	80.9	6186618		Ef099	95.05	5142314
Eh100	74.96	7230788		Ef100	95.24	5697332
Eh101	80.33	8108608		Ef101	95.38	5781422
Eh102	83.81	6467748		Ef102	95.96	5621928
Eh103	75.81	7069812		Ef103	96.56	5731278
Eh104	75.61	7058500		Ef104	95.38	4928124
Eh105	81.62	5379666		Ef105	95.32	4251600
Eh106	82.97	5435256		Ef106	95.26	4929638
Eh107	84.64	6062822		Ef107	96.02	5891232
Eh108	78.39	6535408		Ef108	94.71	5833740
Eh109	85.16	6454690		Ef109	94.97	5576992
Eh110	76.28	6578348		Ef110	94.76	6062274
Eh111	85.54	6690032		Ef111	95.34	5841960
Eh112	70.11	7190908		Ef112	95.75	4393984
Eh113	85.36	4623372		Ef113	95.31	3375076
Eh114	75.32	6308530		Ef114	95.1	3740458
Eh115	85.76	6504190		Ef115	94.8	6741008
Eh116	85.24	7191808		Ef116	95.6	6077642
Eh117	71.61	6891860		Ef117	95.66	7483234
Eh118	77.52	6997038		Ef118	94.96	6619494
Eh119	82.89	6417248		Ef119	95.54	6423118
Eh120	79.55	7115478		Ef120	95.52	5365636
Eh121	71.51	5784004		Ef121	94.89	3746988
Eh122	73.83	6266652		Ef122	94.2	2645592
Eh123	80.79	6821284		Ef123	95.53	4738158
Eh124	81.39	6492636		Ef124	95.36	4720468
Eh125	82.35	6731206		Ef125	95.72	5482256
Eh126	72.71	7060180		Ef126	94.6	4883532
Eh127	72.93	6420586		Ef127	95.77	5184946
Eh128	73.66	6928170		Ef128	96.64	4193582
Eh129	81.17	5316974		Ef129	95.62	3394988
Eh130	79.23	5593724		Ef130	95.34	5593280
Eh131	82.06	6433192		Ef131	95.83	4630696
Eh132	81.92	6157380		Ef132	95.56	5759382
Eh133	80.96	6381496		Ef133	95.8	5866808
Eh134	78.58	6822214		Ef134	95.19	5934942
Eh135	82.58	6789490		Ef135	96.44	4645222
Eh136	76.66	6176856		Ef136	95.06	5158636
Eh137	81.74	4640684		Ef137	95.36	1682738
Eh138	86.11	5458808		Ef138	95.2	1925932
Eh139	85.75	6324934		Ef139	96.57	5931326
Eh140	82.25	5566552		Ef140	96.03	5792780
Eh141	84.29	6760550		Ef141	96.55	6596678
Eh142	81.59	6141646		Ef142	92.03	6560052
Eh143	83.57	6019804		Ef143	95.41	6326754
Eh144	71.44	6495536		Ef144	95.26	4778758
average	75.6385	6.65447e+06		Ef145	95.52	2269834
				Ef146	95.76	5065490
				Ef147	94.18	4759606
				Ef148	95.56	5705296
				Ef149	94.96	5957060
				Ef150	94.5	5623364
				Ef151	95.53	5774008
				Ef152	93.82	5124896
				Ef153	96.26	4013570
				Ef154	95.36	4831676
				Ef155	95.33	5084784
				Ef156	95.25	5020886
				Ef157	95.32	5408266
				Ef158	95.23	5632522
				Ef159	94.92	4998742
				Ef160	95.64	5143748
				Ef161	95.81	5065902
				Ef162	94.59	6134532
				Ef163	95.38	5149208
				Ef164	95.83	5185160
				Ef165	94.88	6357248
				Ef166	95.25	4948118
				Ef167	95.45	5544248
				Ef168	94.83	5385100
				Ef169	95.62	4811592
				Ef170	94.84	77328
				Ef171	95.52	4640986
				Ef172	95.13	5776000
				Ef173	95.72	5952282
				Ef174	94.55	6063444
				Ef175	95.16	5588910
				Ef176	95.41	5192210
				Ef177	94.83	3724668
				Ef178	37.1	143142
				Ef179	95.62	5396704
				Ef180	95.52	5487256
				Ef181	95.37	6604174
				Ef182	96.28	5509462
				average	94.7854	4.91358e+06

## Sheet: TableS3
Supplementally Table 3. Enriched gene ontology list of Helaly-specific genomic regions
GO:ID	Term	Annotated	Significant	Expected	P-value	Q-value
GO:0000374	Group III intron splicing	1	1	0	0.002	1
GO:0042023	DNA endoreduplication	37	2	0.08	0.0026	1
GO:0045347	negative regulation of MHC class II biosynthetic process	2	1	0	0.0041	1
GO:0006627	protein processing involved in protein targeting to mitochondrion	2	1	0	0.0041	1
GO:0042391	regulation of membrane potential	47	2	0.1	0.0041	1
GO:0010118	stomatal movement	197	3	0.4	0.0055	1
GO:0010896	regulation of triglyceride catabolic process	3	1	0.01	0.0061	1
GO:0010254	nectary development	3	1	0.01	0.0061	1
GO:0010434	bract formation	4	1	0.01	0.0081	1
GO:0000122	negative regulation of transcription by RNA polymerase II	67	2	0.14	0.0082	1
GO:ID	Term	Annotated	Significant	Expected	P-value	Q-value
GO:0044550	secondary metabolite biosynthetic process	376	9	0.49	5e-10	3.94e-06
GO:0045338	farnesyl diphosphate metabolic process	24	4	0.03	2.2e-08	8.68e-05
GO:0051762	sesquiterpene biosynthetic process	30	4	0.04	5.8e-08	0.000152482
GO:0009631	cold acclimation	53	3	0.07	4.3e-05	0.0847853
GO:0048364	root development	756	5	0.98	0.00033	0.520542
GO:0042542	response to hydrogen peroxide	126	3	0.16	0.00056	0.73612
GO:0001825	blastocyst formation	3	1	0	0.00389	1
